# Supplementary material for: Naphthoquinone-Amino Acids Regulate Cellular Cancer Associated Processes, p53 and miR-34a-5p Expression in Immortal and Tumorigenic Cervical Cell Lines
Source: Int J Mol Sci. 2026 Jun 24;27(13):5703. doi: 10.3390/ijms27135703 (PMC13361552; doi:10.3390/ijms27135703)
Supplement: Supplementary file 1 [file ijms-27-05703-s001.zip]

Archive with 1 entries (1 files):
- ijms-4338478-supplementary.pdf
